# Supplementary material for: Sensory Attenuation and Agency in Cooperative and Individual Contexts: Exploring the Role of Empathy in Action Perception
Source: Brain Sci. 2025 Jun 26;15(7):688. doi: 10.3390/brainsci15070688 (PMC12293617; doi:10.3390/brainsci15070688)
Supplement: Supplementary file 1 [file brainsci-15-00688-s001.zip]

Archive with 1 entries (1 files):
- brainsci-3626665-supplementary.pdf
